# Supplementary material for: MYC copy gain, chromosomal instability and PI3K activation as potential markers of unfavourable outcome in trastuzumab-treated patients with metastatic breast cancer
Source: J Transl Med. 2016 May 17;14:136. doi: 10.1186/s12967-016-0883-z (PMC4869295; doi:10.1186/s12967-016-0883-z)
Supplement: Supplementary file 1 — 10.1186/s12967-016-0883-z Supplemental tables S1 to S10. [file 12967_2016_883_MOESM1_ESM.xls]

## Sheet: TableS1
	Table S1: Patient characteristics according to disease presentation (information available for 221 patients).
		R-mBC		de novo-mBC		p-value
	N	157		64
	Age (years)
	Median (range)	54	(28-95)	59	(29-78)	0.013
		N	%	N	%
	Menopausal status
	Pre	54	34.4	15	23.4	0.11
	Post	103	65.6	49	76.6
	Performance status (N=225)
	0	112	73.2	46	71.9	0.68
	1	30	19.6	15	23.4
	2-3	11	7.2	3	4.7
	History (N of patients with available data)
	Adjuvant CT (N=228)	126	80.8	none
	Adjuvant CT Anthracycline (N=227)	87	55.8	none
	Adjuvant CT Taxane (N=227)	53	34.0	none
	Adjuvant RT (N=224)	83	54.2	none
	Adjuvant HT (N=227)	105	68.6	none
	Line of Tretament
	1st line	130	82.8	55	85.94
	2nd line	22	14.01	8	12.5
	3rd line	2	1.27	0	0
	4th line	2	1.27	0	0
	5th line	1	0.64	0	0
	6th line	0	0	0	0
	7th line	0	0	1	1.56
	Histological grade (N=214)
	I-II	66	44.0	27	46.6	0.74
	III	84	56.0	31	53.4
	Metastatic sites
	Locoregional	38	24.2	34	53.1	<0.001
	Distant	135	86.0	62	96.9	0.018
	Bones	59	37.8	33	51.6	0.061
	Visceral	105	66.9	48	75.0	0.24
	Number of metastatic sites
	<3	129	82.2	31	48.4	<0.001
	≥3	28	17.8	33	51.6
	CT: chemotherapy; RT: radiotherapy
	Significant p-values are in bold.

## Sheet: TableS2
	Table S2: Marker distribution according to central HER2 subtypes.
		Luminal-HER2		HER2-Enriched		p-value
	Ki67 (%)
	Median (range)	40	1-85	45	12-90	0.28
		N	%	N	%
	IHC, categorical
	ER
	Negative	10	11.2	50	100.0	<0.001
	Positive	79	88.8
	PgR
	Negative	39	43.8	50	100.0	<0.001
	Positive	50	56.2
	mTOR
	Negative	32	36.0	16	32.0	0.64
	Positive	57	64.0	34	68.0
	PTEN
	Negative (0-1)	35	46.1	20	57.1	0.28
	Positive (2-3)	41	53.9	15	42.9
	cMYC
	Both negative	28	37.3	13	37.1	0.72
	Both positive	23	30.7	8	22.9
	Cyto only	13	17.3	9	25.7
	Nuclear only	11	14.7	5	14.3
	Mutations
	PIK3CA
	WT	54	81.8	34	87.2	0.47
	Mutant	12	18.2	5	12.8
	Gene CN by qPCR
	MET
	No gain	50	74.6	27	81.8	0.42
	Gain	17	25.4	6	18.2
	MYC
	No gain	58	87.9	32	97.0	0.14
	Gain	8	12.1	1	3.0
	Gene status by FISH
	MET
	Non-amplified	72	97.3	32	94.1	0.42
	Amplified	2	2.7	2	5.9
	MYC
	Non-amplified	58	78.4	28	77.8	0.94
	Amplified	16	21.6	8	22.2
	TOP2A
	Non-amplified	49	55.1	25	51.0	0.65
	Amplified	40	44.9	24	49.0
	CEN17
	Non-polysomy	76	85.4	43	87.8	0.7
	Polysomy	13	14.6	6	12.2
	CEN7
	Non-polysomy	69	92.0	32	91.4	0.92
	Polysomy	6	8.0	3	8.6
	CEN8
	Non-polysomy	54	72.0	25	69.4	0.78
	Polysomy	21	28.0	11	30.6
	All polysomy
	0 chromosomes	42	56.0	18	51.4	0.85
	1 chromosome	27	36.0	14	40.0
	2 chromosomes	5	6.7	3	8.6
	3 chromosomes	1	1.3
	mRNA
	MET
	Low	29	52.7	7	25.9	0.022
	High (≥50th perc.)	26	47.3	20	74.1
	MYC
	Low	24	42.9	13	48.1	0.65
	High (≥50th perc.)	32	57.1	14	51.9
	Significant p-values are in bold.

## Sheet: TableS3
	Table S3: Marker distribution according to presentation of disease.
		R-mBC		de novo-mBC		p-value
	Ki67 (%)
	Median (range)	40	1-90	45	2-90	0.31
		N	%	N	%
	IHC, categorical variables
	ER
	Negative	57	36.3	19	29.7	0.35
	Positive	100	63.7	45	70.3
	PgR
	Negative	82	52.2	35	54.7	0.74
	Positive	75	47.8	29	45.3
	mTOR
	Negative	62	39.5	18	28.1	0.11
	Positive	95	60.5	46	71.9
	PTEN
	Negative (0-1)	75	57.7	25	51.0	0.42
	Positive (2-3)	55	42.3	24	49.0
	c-MYC
	Both negative	38	28.1	22	44.0	0.04
	Both positive	48	35.6	10	20.0
	Cyto only	37	27.4	10	20.0
	Nuclear only	12	8.9	8	16.0
	Mutations
	PIK3CA
	WT	95	77.9	38	80.9	0.67
	Mutant	27	22.1	9	19.1
	Gene CN by qPCR
	MET
	No gain	88	78.6	28	66.7	0.13
	Gain	24	21.4	14	33.3
	MYC
	No gain	102	91.1	38	90.5	0.91
	Gain	10	8.9	4	9.5
	Gene status by FISH
	MET
	Non-amplified	116	98.3	41	95.3	0.29
	Amplified	2	1.7	2	4.7
	MYC
	Non-amplified	99	81.1	41	85.4	0.51
	Amplified	23	18.9	7	14.6
	TOP2A
	Non-amplified	103	66.9	47	73.4	0.34
	Amplified	51	33.1	17	26.6
	CEN17 CN
	Normal	138	89.6	56	87.5	0.65
	Increased	16	10.4	8	12.5
	CEN7 CN
	Normal	112	91.8	40	88.9	0.56
	Increased	10	8.2	5	11.1
	CEN8 CN
	Normal	90	73.2	34	70.8	0.76
	Increased	33	26.8	14	29.2
	CEN CN profiles
	0 chromosomes	73	60.3	25	54.3	0.83
	1 chromosome	38	31.4	16	34.8
	2 chromosomes	9	7.4	4	8.7
	3 chromosomes	1	0.8	1	2.2
	mRNA
	MET
	Low	48	51.6	21	51.2	0.97
	High (≥50th perc.)	45	48.4	20	48.8
	MYC
	Low	50	53.2	22	53.7	0.96
	High (≥50th perc.)	44	46.8	19	46.3
	Significant p-values are in bold.

## Sheet: TableS4
Table S4. Univariate Cox regression analysis in the entire cohort.*
	TTP						Survival
	N of patients	N of events	Hazard ratio	95% CI	Wald's p		N of patients	N of events	Hazard ratio	95% CI	Wald's p
HER2 status
Negative	68	57	1				68	54	1
Positive	124	96	0.789	(0.57 - 1.10)	0.16		124	92	0.778	(0.56 - 1.09)	0.14
Performance status
0	140	111	1				140	101	1
1-2-3	49	40	1.172	(0.82 - 1.69)	0.38		49	43	1.684	(1.18 - 2.41)	0.0043
Histological grade
I-II	77	59	1				77	57	1
III	102	85	1.263	(0.91 - 1.76)	0.17		102	78	1.151	(0.82 - 1.62)	0.42
Number of metastatic sites
<3	138	109	1				138	97	1
≥3	54	44	1.234	(0.87 - 1.75)	0.24		54	49	1.625	(1.15 - 2.29)	0.0058
PIK3CA mutations
WT	119	92	1				119	87	1
Mutated	31	26	1.689	(1.09 - 2.62)	0.0194		31	26	1.4	(0.9 - 2.17)	0.13
mTOR IHC
Negative	67	59	1				67	56	1
Positive	125	94	0.656	(0.47 - 0.91)	0.0113		125	90	0.657	(0.47 - 0.92)	0.0141
PTEN intensity IHC
0-1	85	73	1				85	70	1
2-3	71	53	0.679	(0.47 - 0.97)	0.0345		71	49	0.619	(0.43 - 0.89)	0.0106
PgR IHC
Negative	104	90	1				104	86	1
Positive	88	63	0.594	(0.43 - 0.82)	0.0016		88	60	0.685	(0.49 - 0.96)	0.0255
MET CN
No gain	107	88	1				107	82	1
Gain	34	24	0.761	(0.48 - 1.20)	0.24		34	21	0.683	(0.42 - 1.10)	0.12
MYC CN
No gain	129	102	1				129	91	1
Gain	12	10	2.995	(1.54 - 5.84)	0.0013		12	12	5.323	(2.81 - 10.1)	<.0001
MET FISH
Non-amplified	138	109	1				138	104	1
Amplified	4	4	1.058	(0.39 - 2.88)	0.91		4	2	0.463	(0.11 - 1.88)	0.28
MYC FISH
Non-amplified	123	99	1				123	90	1
Amplified	27	21	1.043	(0.65 - 1.68)	0.86		27	23	1.562	(0.99 - 2.48)	0.0579
TOP2A FISH
Non-amplified	129	106	1				129	104	1
Amplified	62	46	0.675	(0.48 - 0.96)	0.0269		62	41	0.611	(0.43 - 0.88)	0.0079
CEN7 CN
Normal	136	109	1				136	101	1
Increased	12	9	0.676	(0.34 - 1.34)	0.26		12	10	1.265	(0.66 - 2.43)	0.48
CEN8 CN
Normal	109	85	1				109	78	1
Increased	42	36	1.282	(0.87 - 1.89)	0.21		42	35	1.608	(1.08 - 2.40)	0.02
CEN17 CN
Normal	168	134	1				168	127	1
Increased	23	18	0.931	(0.57 - 1.52)	0.78		23	18	1.059	(0.65 - 1.74)	0.82
CEN profiles
0 chromosomes	86	67	1		0.34		86	59	1		0.032
1 chromosome	47	38	1.338	(0.90 - 2.00)	0.15		47	40	1.792	(1.20 - 2.68)	0.0047
2 chromosomes	12	11	1.083	(0.57 - 2.05)	0.81		12	10	1.513	(0.77 - 2.96)	0.23
3 chromosomes	2	1	0.352	(0.05 - 2.54)	0.3		2	1	0.617	(0.09 - 4.46)	0.63
MET mRNA
Low	59	46	1				59	45	1
High (≥50th perc.)	63	50	0.799	(0.54 - 1.19)	0.27		63	44	0.743	(0.49 - 1.13)	0.16
MYC mRNA
Low	61	49	1				61	46	1
High (≥50th perc.)	62	48	0.88	(0.59 - 1.31)	0.53		62	44	0.907	(0.60 - 1.37)	0.65
*Parameters that were not significant in any analysis setting, e.g., TopoIIa IHC, are not shown.
Significant p-values are in bold.

## Sheet: TableS5
Table S5: Survival univariate Cox regression analysis by central HER2 status.
	HER2-negative						HER2-positive
	N of patients	N of events	Hazard ratio	95% CI	Wald's p		N of patients	N of events	Hazard ratio	95% CI	Wald's p
MYC CN
No gain	44	33	1				85	58	1
Gain	4	4	7.884	(2.45 - 25.4)	0.001		8	8	4.91	(2.23 - 10.8)	<0.001
MET CN
No gain	34	30	1				73	52	1
Gain	13	6	0.381	(0.16 - 0.93)	0.033		21	15	0.914	(0.51 - 1.63)	0.758
MET FISH
Non-amplified	43	33					95	71	1
Amplified	0	0	-	-	-		4	2	0.486	(0.12 - 1.98)	0.315
MYC FISH
Non-amplified	44	34	1				79	56	1
Amplified	5	5	2.738	(1.02 - 7.33)	0.045		22	18	1.537	(0.90 - 2.62)	0.115
cMYC IHC					0.4255						0.1607
Both negative	16	14	1				38	24	1
Both positive	19	17	0.894	(0.44 - 1.82)	0.758		30	22	1.445	(0.81 - 2.58)	0.214
Cyto only	22	17	0.572	(0.27 - 1.20)	0.139		18	17	2.055	(1.10 - 3.85)	0.025
Nuclear only	1	1	0.463	(0.06 - 3.58)	0.461		15	13	1.47	(0.75 - 2.90)	0.266
MET mRNA
Low	27	20	1				32	25	1
High (≥50th perc.)	18	14	0.934	(0.46 - 1.88)	0.848		45	30	0.679	(0.40 - 1.16)	0.156
MYC 50% cut off
Low	28	20	1				33	26	1
High (≥50th perc.)	17	14	1.496	(0.74 - 3.01)	0.259		45	30	0.759	(0.45 - 1.29)	0.307
MET amp & polysomy											0.4363
METnormal	39	29	1				88	66	1
MET ampWITHOUTpolysomy	0	0	-	-	-		3	1	0.265	(0.04 - 1.91)	0.187
METampWITHpolysomy	0	0	-	-	-		1	1	2.521	(0.34 - 18.5)	0.363
METnon-ampWITHpolysomy	4	4	2.707	(0.92 - 8.00)	0.072		7	5	0.842	(0.34 - 2.09)	0.712
MYC amp & polysomy					0.0201						0.2637
MYCnormal	34	25	1				59	41	1
MYCampWITHOUTpolysomy	1	1	5.048	(0.64 - 39.9)	0.125		14	11	1.382	(0.71 - 2.70)	0.343
MYCampWITHpolysomy	4	4	3.237	(1.07 - 9.78)	0.037		8	7	2.178	(0.97 - 4.88)	0.058
MYCnon-ampWITHpolysomy	10	9	2.724	(1.25 - 5.95)	0.012		20	15	1.203	(0.67 - 2.17)	0.542
PI3KCA mutation
WT	37	29	1				82	58	1
Mutated	18	14	1.12	(0.59 - 2.13)	0.73		13	12	1.557	(0.83 - 2.91)	0.165
mTOR
Negative	28	25	1				39	31	1
Positive	40	29	0.512	(0.29 - 0.89)	0.018		85	61	0.773	(0.50 - 1.19)	0.243
PTEN intensity categories
0-1	35	31	1				50	39	1
2-3	19	14	0.755	(0.40 - 1.43)	0.388		52	35	0.629	(0.40 - 1.00)	0.049
PI3K activation
PI3K non-activation	4	4	1				10	6	1
PI3K activation	58	45	0.38	(0.13 - 1.10)	0.074		108	81	1.658	(0.72 - 3.80)	0.232
TOP2A (FISH) ratio 2.0 copies 4.0
Non-amplified	62	49	1				67	55	1
Amplified	6	5	0.869	(0.34 - 2.22)	0.77		56	36	0.584	(0.38 - 0.89)	0.013
CEN7 CN
Normal	43	33	1				93	68	1
Increased	4	4	2.424	(0.83 - 7.04)	0.104		8	6	0.989	(0.43 - 2.28)	0.979
CEN8 CN
Normal	35	26	1				74	52	1
Increased	14	13	2.724	(1.36 - 5.45)	0.005		28	22	1.346	(0.82 - 2.22)	0.244
CEN17 CN
Normal	62	49	1				106	78	1
Increased	6	5	1.065	(0.42 - 2.68)	0.894		17	13	1.11	(0.62 - 2.00)	0.729
CEN CN profile					0.0146						0.2634
0 chromosomes	30	21	1				56	38	1
1 chromosome	9	9	3.886	(1.70 - 8.91)	0.001		38	31	1.625	(1.01 - 2.62)	0.046
2 chromosomes	6	5	1.909	(0.71 - 5.11)	0.198		6	5	1.295	(0.51 - 3.30)	0.589
3 chromosomes	1	1	1.865	(0.25 - 14.2)	0.548		1	0	-	-	-
CEN CN profile (binary)
Other	37	27	1				63	43	1
1 chromosome	9	9	3.412	(1.54 - 7.57)	0.003		38	31	1.62	(1.02 - 2.58)	0.042
Disease presentation-CEN profile					0.0106						0.0516
R-mBC/Other	24	17	1				47	30	1
R-mBC/1 chromosome	9	9	3.621	(1.55 - 8.47)	0.003		25	21	2.221	(1.26 - 3.90)	0.005
de novo-mBC/Other	11	9	1.203	(0.54 - 2.70)	0.654		15	12	1.387	(0.71 - 2.71)	0.339
de novo-mBC/1 chromosome	0	0	-	-	-		13	10	1.298	(0.63 - 2.66)	0.475
HER2 amp & polysomy
HER2normal	62	49	1				0	0	-	-	-
HER2negWITHpolysomy	6	5	1.065	(0.42 - 2.68)	0.894		0	0	-	-	-
HER2posWITHOUTpolysomy	0	0	-	-	-		106	78	1
HER2posWITHpolysomy	0	0	-	-	-		17	13	1.11	(0.62 - 2.00)	0.729
HER2 & TOP2A FISH 3-levels
Both negative	68	54	-	-	-
Both positive	0	0	-	-	-		49	30	1
HER2pos/TOP2Aneg	0	0	-	-	-		74	61	1.905	(1.23 - 2.96)	0.004
HER2/TOP2A/polysomy											0.0126
Normal	62	49	1				0	0	-	-	-
HER2neg/TOP2Aneg/WITHpolysomy	6	5	1.065	(0.42 - 2.68)	0.894		0	0	-	-	-
HER2pos/TOP2Aneg/WITHOUTpolysomy	0	0	-	-	-		60	50	1
HER2pos/TOP2Aneg/WITHpolysomy	0	0	-	-	-		12	10	1.221	(0.62 - 2.41)	0.566
HER2pos/TOP2Apos/WITHOUTpolysomy	0	0	-	-	-		46	28	0.515	(0.32 - 0.82)	0.005
HER2pos/TOP2Apos/WITHpolysomy	0	0	-	-	-		5	3	0.404	(0.13 - 1.30)	0.128
TOP2A amp & polysomy											0.0406
TOP2Anormal	62	49	1				60	50	1
TOP2Aamplified WITHOUTpolysomy	0	0	-	-	-		46	28	0.517	(0.32 - 0.82)	0.006
TOP2Aamplified WITHpolysomy	0	0	-	-	-		3	2	0.53	(0.13 - 2.18)	0.379
TOP2Anon-ampWITHpolysomy	6	5	1.065	(0.42 - 2.68)	0.894		14	11	0.93	(0.48 - 1.79)	0.828
Significant p-values are in bold.

## Sheet: TableS6
	Table S6: TTP univariate Cox regression analysis by central HER2 status.
		HER2-negative						HER2-positive
		N of patients	N of events	Hazard ratio	95% CI	Wald's p		N of patients	N of events	Hazard ratio	95% CI	Wald's p
	MYC CN
	No gain	44	37	1				85	65	1
	Gain	4	4	2.434	(0.85 - 6.94)	0.096		8	6	3.39	(1.42 - 8.08)	0.006
	MET CN
	No gain	34	32	1				73	56	1
	Gain	13	8	0.363	(0.16 - 0.82)	0.015		21	16	1.09	(0.63 - 1.9)	0.761
	MET FISH
	Non-amplified	43	37	-	-	-		95	72	1
	Amplified	0	0	-	-	-		4	4	1.155	(0.42 - 3.19)	0.78
	MYC FISH
	Non-amplified	44	38	1				79	61	1
	Amplified	5	5	1.109	(0.43 - 2.85)	0.83		22	16	1.098	(0.63 - 1.91)	0.741
	cMYC IHC					0.8799						0.7825
	Both negative	16	15	1				38	27
	Both positive	19	17	1.261	(0.63 - 2.54)	0.516		30	24	1.25	(0.72 - 2.17)	0.427
	Cyto only	22	20	1.138	(0.57 - 2.27)	0.715		18	15	1.315	(0.7 - 2.48)	0.397
	Nuclear only	1	1	0.679	(0.09 - 5.17)	0.709		15	12	1.035	(0.52 - 2.05)	0.921
	MET mRNA
	Low	27	22	1				32	24	1
	High (≥50th perc.)	18	16	0.938	(0.49 - 1.79)	0.845		45	34	0.767	(0.46 - 1.3)	0.322
	MYC 50% cut off
	Low	28	23	1				33	26	1
	High (≥50th perc.)	17	15	1.081	(0.56 - 2.1)	0.818		45	33	0.856	(0.51 - 1.43)	0.554
	MET amp & polysomy											0.5504
	METnormal	39	33	1				88	68	1
	MET ampWITHOUTpolysomy	0	0	-	-	-		3	3	1.191	(0.37 - 3.82)	0.769
	METampWITHpolysomy	0	0	-	-	-		1	1	0.879	(0.12 - 6.36)	0.899
	METnon-ampWITHpolysomy	4	4	1.085	(0.38 - 3.1)	0.879		7	4	0.485	(0.18 - 1.33)	0.161
	MYC amp & polysomy					0.1787						0.9691
	MYCnormal	34	28	1				59	45	1
	MYCampWITHOUTpolysomy	1	1	0.958	(0.13 - 7.11)	0.967		14	10	1.034	(0.52 - 2.06)	0.925
	MYCampWITHpolysomy	4	4	1.412	(0.49 - 4.07)	0.522		8	6	1.243	(0.53 - 2.92)	0.618
	MYCnon-ampWITHpolysomy	10	10	2.257	(1.09 - 4.69)	0.029		20	16	1.02	(0.58 - 1.8)	0.947
	PI3KCA mutation
	WT	37	32	1				82	60	1
	Mutated	18	14	1.096	(0.58 - 2.07)	0.777		13	12	2.367	(1.26 - 4.45)	0.007
	mTOR
	Negative	28	27	1				39	32	1
	Positive	40	30	0.434	(0.26 - 0.74)	0.002		85	64	0.834	(0.55 - 1.28)	0.404
	PTEN intensity categories
	0-1	35	33	1				50	40	1
	2-3	19	16	0.659	(0.36 - 1.21)	0.179		52	37	0.737	(0.47 - 1.16)	0.188
	PI3K activation
	PI3K non-activation	4	4	1				10	8	1
	PI3K activation	58	47	0.644	(0.23 - 1.81)	0.403		108	82	1.332	(0.64 - 2.77)	0.441
	TOP2A (FISH) ratio 2.0 copies 4.0
	Non-amplified	62	51	1				67	55	1
	Amplified	6	6	0.892	(0.38 - 2.11)	0.795		56	40	0.649	(0.43 - 0.98)	0.039
	CEN7 CN
	Normal	43	37	1				93	72	1
	Increased	4	4	1.004	(0.35 - 2.85)	0.994		8	5	0.538	(0.22 - 1.33)	0.181
	CEN8 CN
	Normal	35	29	1				74	56	1
	Increased	14	14	1.93	(1.02 - 3.67)	0.045		28	22	1.07	(0.65 - 1.75)	0.789
	CEN17 CN
	Normal	62	51	1				106	83	1
	Increased	6	6	1.018	(0.44 - 2.38)	0.967		17	12	0.925	(0.5 - 1.7)	0.801
	CEN CN profile					0.0486						0.8595
	0 chromosomes	30	24	1				56	43	1
	1 chromosome	9	9	3.14	(1.4 - 7.05)	0.006		38	29	1.166	(0.73 - 1.87)	0.523
	2 chromosomes	6	6	1.398	(0.57 - 3.44)	0.465		6	5	0.809	(0.32 - 2.04)	0.653
	3 chromosomes	1	1	0.869	(0.12 - 6.5)	0.891		1	0	-	-	-
	CEN CN profile (binary)
	Other	37	31	1				63	48	1
	1 chromosomes	9	9	2.973	(1.36 - 6.51)	0.006		38	29	1.231	(0.78 - 1.96)	0.378
	Disease presentation-CEN profile					0.018						0.5942
	R-mBC/Other	24	19	1				47	35	1
	R-mBC/1 chromosome	9	9	3.39	(1.46 - 7.88)	0.005		25	19	1.355	(0.77 - 2.38)	0.29
	de novo-mBC/Other	11	11	1.401	(0.66 - 2.98)	0.381		15	13	1.446	(0.76 - 2.74)	0.258
	de novo-mBC/1 chromosome	0	0					13	10	1.277	(0.63 - 2.58)	0.495
	HER2 amp & polysomy
	HER2normal	62	51	1				0	0	-	-	-
	HER2negWITHpolysomy	6	6	1.018	(0.44 - 2.38)	0.967		0	0	-	-	-
	HER2posWITHOUTpolysomy	0	0	-	-	-		106	83	1
	HER2posWITHpolysomy	0	0	-	-	-		17	12	0.925	(0.5 - 1.7)	0.801
	HER2 & TOP2A FISH 3-levels
	Both negative	68	57	-	-	-		0	0	-	-	-
	Both positive	0	0	-	-	-		49	35	1
	HER2pos/TOP2Aneg	0	0	-	-	-		74	60	1.565	(1.03 - 2.39)	0.038
	HER2/TOP2A/polysomy											0.0352
	Normal	62	51	1				0	0	-	-	-
	HER2neg/TOP2Aneg/WITHpolysomy	6	6	1.018	(0.44 - 2.38)	0.97		0	0	-	-	-
	HER2pos/TOP2Aneg/WITHOUTpolysomy	0	0	-	-	-		60	50	1
	HER2pos/TOP2Aneg/WITHpolysomy	0	0	-	-	-		12	10	1.188	(0.6 - 2.35)	0.621
	HER2pos/TOP2Apos/WITHOUTpolysomy	0	0	-	-	-		46	33	0.61	(0.39 - 0.95)	0.03
	HER2pos/TOP2Apos/WITHpolysomy	0	0	-	-	-		5	2	0.255	(0.06 - 1.05)	0.059
	TOP2A amp & polysomy											0.1834
	TOP2Anormal	62	51	1				60	50	1
	TOP2Aamplified WITHOUTpolysomy	0	0	-	-	-		46	33	0.616	(0.4 - 0.96)	0.033
	TOP2Aamplified WITHpolysomy	0	0					3	2	0.555	(0.14 - 2.29)	0.415
	TOP2Anon-amplified WITHpolysomy	6	6	-	-	-		14	10	0.795	(0.4 - 1.57)	0.508
	Significant p-values are in bold.

## Sheet: TableS7
	Table S7: Survival univariate Cox regression analysis by presentation of disease.
		R-mBC						de novo-mBC
		N of patients	N of events	Hazard ratio	95% CI	Wald's p		N of patients	N of events	Hazard ratio	95% CI	Wald's p
	MYC CN
	No gain	91	65	1				34	24	1
	Gain	7	7	7.889	(3.37 - 18.46)	<0.001		4	4	4.945	(1.53 - 15.94)	0.007
	MET CN
	No gain	79	61	1				25	19	1
	Gain	19	11	0.661	(0.35 - 1.26)	0.206		13	9	0.711	(0.32 - 1.59)	0.406
	MET FISH
	Non-amplified	100	73	1				35	29	1
	Amplified	2	1	0.544	(0.08 - 3.92)	0.545		2	1	0.389	(0.05 - 2.86)	0.353
	MYC FISH
	Non-amplified	86	60	1				35	29	1
	Amplified	20	19	2.231	(1.32 - 3.78)	0.003		6	3	0.431	(0.13 - 1.43)	0.169
	cMYC IHC					0.6847						0.1266
	Both negative	33	23	1				21	15	1
	Both positive	41	31	1.133	(0.66 - 1.95)	0.649		8	8	2.621	(1.08 - 6.39)	0.034
	Cyto only	30	26	1.389	(0.79 - 2.44)	0.252		7	6	1.022	(0.39 - 2.65)	0.965
	Nuclear only	10	9	1.328	(0.61 - 2.88)	0.473		6	5	0.802	(0.29 - 2.22)	0.67
	MET mRNA
	Low	39	30	1				17	13	1
	High (≥50th perc.)	41	29	0.789	(0.47 - 1.32)	0.367		20	14	0.761	(0.36 - 1.63)	0.481
	MYC 50% cut off
	Low	41	30	1				19	15	1
	High (≥50th perc.)	40	30	0.991	(0.60 - 1.65)	0.972		18	12	0.774	(0.36 - 1.66)	0.511
	MET amp & polysomy					0.7694						0.6229
	METnormal	92	66	1				32	27	1
	MET ampWITHOUTpolysomy	1	0	-	-	-		2	1	0.382	(0.05 - 2.82)	0.345
	METampWITHpolysomy	1	1	2.307	(0.32 - 16.87)	0.41		0	0	-	-	-
	METnon-ampWITHpolysomy	8	7	1.329	(0.61 - 2.91)	0.477		3	2	0.809	(0.19 - 3.42)	0.774
	MYC amp & polysomy					0.0078						0.4539
	MYCnormal	66	45	1				26	21	1
	MYCampWITHOUTpolysomy	10	9	1.94	(0.94 - 4.00)	0.072		4	2	0.413	(0.10 - 1.80)	0.238
	MYCampWITHpolysomy	10	10	3.133	(1.56 - 6.30)	0.001		2	1	0.615	(0.08 - 4.59)	0.635
	MYCnon-ampWITHpolysomy	20	15	1.449	(0.81 - 2.60)	0.214		9	8	1.409	(0.62 - 3.22)	0.417
	PI3KCA mutation
	WT	82	59	1				33	26	1
	Mutated	21	19	1.63	(0.97 - 2.74)	0.065		7	5	0.701	(0.27 - 1.83)	0.469
	mTOR
	Negative	49	40	1				15	14	1
	Positive	81	58	0.767	(0.51 - 1.15)	0.197		40	30	0.428	(0.22 - 0.83)	0.011
	PTEN intensity categories
	0-1	63	51	1				20	17	1
	2-3	48	32	0.591	(0.38 - 0.92)	0.021		21	16	0.775	(0.39 - 1.54)	0.466
	PI3K activation
	PI3K non-activation	12	8	1				2	2	1
	PI3K activation	109	83	1.405	(0.68 - 2.90)	0.359		50	39	0.382	(0.09 - 1.65)	0.197
	TOP2A (FISH) ratio 2.0 copies 4.0
	Non-amplified	85	70	1				39	31	1
	Amplified	44	27	0.532	(0.34 - 0.83)	0.006		16	13	0.949	(0.50 - 1.82)	0.876
	CEN7 CN
	Normal	97	70	1				36	29	1
	Increased	9	8	1.355	(0.65 - 2.83)	0.418		3	2	0.887	(0.21 - 3.73)	0.87
	CEN8 CN
	Normal	77	54	1				30	23
	Increased	30	25	1.722	(1.07 - 2.77)	0.025		11	9	1.363	(0.62 - 2.99)	0.439
	CEN17 CN
	Normal	115	85	1				47	39	1
	Increased	14	12	1.398	(0.76 - 2.57)	0.28		8	5	0.566	(0.22 - 1.44)	0.233
	CEN CN profile					0.0044						0.7533
	0 chromosomes	62	40	1				22	18	1
	1 chromosome	34	30	2.417	(1.49 - 3.91)	<0.001		13	10	0.863	(0.40 - 1.87)	0.71
	2 chromosomes	8	6	1.302	(0.55 - 3.08)	0.547		3	3	1.805	(0.52 - 6.31)	0.355
	3 chromosomes	1	1	2.089	(0.28 - 15.4)	0.469		1	0	-	-	-
	CEN CN profile (binary)
	Other	71	47	1				26	21	1
	1 chromosomes	34	30	2.314	(1.45 - 3.68)	<0.001		13	10	0.875	(0.41 - 1.86)	0.729
	HER2-status-CEN profile					<0.001						0.8638
	HER2neg/Other	24	17	1				11	9	1
	HER2neg/1 chromosome	9	9	3.589	(1.57 - 8.19)	0.002		0	0	-	-	-
	HER2pos/Other	47	30	0.739	(0.41 - 1.34)	0.32		15	12	0.835	(0.35 - 1.99)	0.684
	HER2pos/1 chromosome	25	21	1.594	(0.84 - 3.03)	0.154		13	10	0.787	(0.32 - 1.94)	0.602
	HER2 amp & polysomy					0.0932						0.4585
	HER2normal	39	33	1				18	14	1
	HER2negWITHpolysomy	5	4	0.779	(0.28 - 2.20)	0.638		0	0	-	-	-
	HER2posWITHOUTpolysomy	76	52	0.611	(0.39 - 0.95)	0.028		29	25	1.129	(0.59 - 2.18)	0.718
	HER2posWITHpolysomy	9	8	1.198	(0.55 - 2.60)	0.648		8	5	0.61	(0.22 - 1.70)	0.344
	HER2 & TOP2A FISH 3-levels					0.0018						0.9677
	Both negative	44	37	1				18	14	1
	Both positive	35	18	0.385	(0.22 - 0.68)	0.001		14	12	1.046	(0.48 - 2.27)	0.91
	HER2pos/TOP2Aneg	50	42	0.975	(0.63 - 1.52)	0.912		23	18	0.951	(0.47 - 1.91)	0.888
	HER2/TOP2A/polysomy					0.0091						0.7691
	Normal	39	33	1				18	14
	HER2neg/TOP2Aneg/WITHpolysomy	5	4	0.778	(0.28 - 2.20)	0.635		0	0	-	-	-
	HER2pos/TOP2Aneg/WITHOUTpolysomy	41	34	0.9	(0.56 - 1.45)	0.667		18	15	1.096	(0.53 - 2.28)	0.805
	HER2pos/TOP2Aneg/WITHpolysomy	9	8	1.211	(0.56 - 2.63)	0.629		3	2	0.9	(0.20 - 3.97)	0.889
	HER2pos/TOP2Apos/WITHOUTpolysomy	35	18	0.373	(0.21 - 0.67)	0.001		11	10	1.183	(0.52 - 2.68)	0.687
	HER2pos/TOP2Apos/WITHpolysomy	0	0	-	-	-		5	3	0.502	(0.14 - 1.75)	0.279
	TOP2A amp & polysomy					0.0018						0.6707
	TOP2Anormal	80	67	1				36	29	1
	TOP2Aamplified WITHOUTpolysomy	35	18	0.395	(0.23 - 0.67)	0.001		11	10	1.129	(0.55 - 2.33)	0.742
	TOP2Aamplified WITHpolysomy	0	0	-	-	-		3	2	0.643	(0.15 - 2.71)	0.547
	TOP2Anon-amplified WITHpolysomy	14	12	1.078	(0.58 - 2.00)	0.812		5	3	0.548	(0.17 - 1.81)	0.323
	Significant p-values are in bold.

## Sheet: TableS8
	Table S8: TTP univariate Cox regression analysis by presentation of disease.
		R-mBC						de novo-mBC
		N of patients	N of events	Hazard ratio	95% CI	Wald's p		N of patients	N of events	Hazard ratio	95% CI	Wald's p
	MYC CN
	No gain	91	70	1				34	30	1
	Gain	7	6	3.59	(1.53 - 8.42)	0.003		4	4	5.457	(1.69 - 17.6)	0.005
	MET CN
	No gain	79	65	1				25	21	1
	Gain	19	11	0.602	(0.32 - 1.14)	0.121		13	13	1.266	(0.63 - 2.54)	0.505
	MET FISH
	Non-amplified	100	77	1				35	31	1
	Amplified	2	2	1.089	(0.27 - 4.45)	0.906		2	2	0.83	(0.20 - 3.53)	0.801
	MYC FISH
	Non-amplified	86	68	1				35	30	1
	Amplified	20	15	0.982	(0.56 - 1.72)	0.949		6	6	1.429	(0.59 - 3.49)	0.433
	cMYC IHC					0.5216						0.8764
	Both negative	33	25	1				21	17	1
	Both positive	41	34	1.273	(0.76 - 2.13)	0.361		8	7	1.432	(0.59 - 3.51)	0.432
	Cyto only	30	25	1.326	(0.76 - 2.31)	0.32		7	7	1.239	(0.51 - 2.99)	0.634
	Nuclear only	10	8	0.817	(0.37 - 1.81)	0.62		6	5	1.152	(0.42 - 3.13)	0.781
	MET mRNA
	Low	39	29	1				17	15	1
	High (≥50th perc.)	41	32	0.847	(0.51 - 1.40)	0.519		20	18	0.904	(0.45 - 1.81)	0.776
	MYC 50% cut off
	Low	41	30	1				19	18	1
	High (≥50th perc.)	40	32	1.044	(0.63 - 1.72)	0.865		18	15	0.788	(0.40 - 1.57)	0.498
	MET amp & polysomy					0.8453						0.68
	METnormal	92	71	1				32	29	1
	MET ampWITHOUTpolysomy	1	1	1.258	(0.17 - 9.12)	0.82		2	2	0.788	(0.19 - 3.36)	0.748
	METampWITHpolysomy	1	1	0.901	(0.13 - 6.52)	0.918		0	0	-	-	-
	METnon-ampWITHpolysomy	8	6	0.692	(0.30 - 1.60)	0.388		3	2	0.542	(0.13 - 2.28)	0.403
	MYC amp & polysomy					0.7337						0.8738
	MYCnormal	66	51	1				26	22	1
	MYCampWITHOUTpolysomy	10	7	0.858	(0.39 - 1.89)	0.704		4	4	1.533	(0.52 - 4.52)	0.439
	MYCampWITHpolysomy	10	8	1.265	(0.60 - 2.67)	0.538		2	2	1.358	(0.31 - 5.87)	0.682
	MYCnon-ampWITHpolysomy	20	17	1.269	(0.73 - 2.20)	0.397		9	8	1.107	(0.49 - 2.50)	0.807
	PI3KCA mutation
	WT	82	63	1				33	27	1
	Mutated	21	18	1.645	(0.97 - 2.78)	0.064		7	7	2.307	(0.95 - 5.59)	0.064
	mTOR
	Negative	49	43	1				15	14	1
	Positive	81	61	0.738	(0.50 - 1.09)	0.127		40	32	0.509	(0.27 - 0.96)	0.038
	PTEN intensity categories
	0-1	63	52	1				20	19	1
	2-3	48	36	0.682	(0.44 - 1.05)	0.083		21	17	0.837	(0.43 - 1.62)	0.595
	PI3K activation
	PI3K non-activation	12	10	1				2	2	1
	PI3K activation	109	85	1.274	(0.66 - 2.46)	0.471		50	41	0.452	(0.11 - 1.91)	0.28
	TOP2A (FISH) ratio 2.0 copies 4.0
	Non-amplified	85	71	1				39	33	1
	Amplified	44	32	0.596	(0.39 - 0.91)	0.016		16	13	0.976	(0.51 - 1.86)	0.94
	CEN7 CN
	Normal	97	76	1				36	32	1
	Increased	9	7	0.689	(0.32 - 1.50)	0.347		3	2	0.588	(0.14 - 2.46)	0.466
	CEN8 CN
	Normal	77	59	1				30	26	1
	Increased	30	25	1.292	(0.81 - 2.06)	0.285		11	10	1.083	(0.52 - 2.26)	0.832
	CEN17 CN
	Normal	115	90	1				47	42	1
	Increased	14	13	1.202	(0.67 - 2.16)	0.538		8	4	0.354	(0.12 - 1.01)	0.053
	CEN CN profile					0.2431						0.9116
	0 chromosomes	62	46	1				22	21	1
	1 chromosome	34	28	1.6	(1.00 - 2.57)	0.053		13	10	0.755	(0.35 - 1.61)	0.468
	2 chromosomes	8	7	0.948	(0.43 - 2.10)	0.896		3	3	0.96	(0.28 - 3.24)	0.947
	3 chromosomes	1	1	0.857	(0.12 - 6.23)	0.879		1	0	-	-	-
	CEN CN profile (binary)
	Other	71	54	1				26	24	1
	1 chromosome	34	28	1.616	(1.02 - 2.57)	0.042		13	10	0.841	(0.40 - 1.76)	0.646
	HER2-status-CEN profile					0.0041						0.8142
	HER2neg/Other	24	19	1				11	11	1
	HER2neg/1 chromosome	9	9	3.413	(1.51 - 7.71)	0.003		0	0	-	-	.
	HER2pos/Other	47	35	0.839	(0.48 - 1.47)	0.54		15	13	0.835	(0.37 - 1.87)	0.662
	HER2pos/1 chromosome	25	19	1.144	(0.60 - 2.17)	0.679		13	10	0.76	(0.32 - 1.80)	0.531
	HER2 amp & polysomy					0.0579						0.0798
	HER2normal	39	34	1				18	15	1
	HER2negWITHpolysomy	5	5	0.666	(0.26 - 1.71)	0.397		0	0	-	-	.
	HER2posWITHOUTpolysomy	76	56	0.562	(0.37 - 0.87)	0.009		29	27	1.443	(0.76 - 2.76)	0.267
	HER2posWITHpolysomy	9	8	0.96	(0.44 - 2.08)	0.917		8	4	0.432	(0.14 - 1.33)	0.143
	HER2 & TOP2A FISH 3-levels					0.0083
	Both negative	44	39	1				18	15	1		0.9406
	Both positive	35	23	0.443	(0.26 - 0.75)	0.002		14	12	1.145	(0.53 - 2.46)	0.728
	HER2pos/TOP2Aneg	50	41	0.824	(0.53 - 1.28)	0.387		23	19	1.076	(0.55 - 2.13)	0.832
	HER2/TOP2A/polysomy					0.0268
	Normal	39	34	1				18	15			0.2504
	HER2neg/TOP2Aneg/WITHpolysomy	5	5	0.662	(0.26 - 1.70)	0.391		0	0	1
	HER2pos/TOP2Aneg/WITHOUTpolysomy	41	33	0.737	(0.46 - 1.19)	0.213		18	17	1.454	(0.72 - 2.95)	0.299
	HER2pos/TOP2Aneg/WITHpolysomy	9	8	0.971	(0.45 - 2.11)	0.94		3	2	0.957	(0.22 - 4.26)	0.954
	HER2pos/TOP2Apos/WITHOUTpolysomy	35	23	0.413	(0.24 - 0.71)	0.001		11	10	1.419	(0.63 - 3.22)	0.403
	HER2pos/TOP2Apos/WITHpolysomy	0	0	-	-	.		5	2	0.28	(0.06 - 1.24)	0.094
	TOP2A amp & polysomy					0.0127						0.2596
	TOP2Anormal	80	67	1				36	32	1
	TOP2Aamplified WITHOUTpolysomy	35	23	0.488	(0.30 - 0.79)	0.003		11	10	1.178	(0.57 - 2.43)	0.657
	TOP2Aamplified WITHpolysomy	0	0	-	-	.		3	2	0.523	(0.12 - 2.20)	0.377
	TOP2Anon-amplified WITHpolysomy	14	13	0.965	(0.53 - 1.75)	0.908		5	2	0.277	(0.07 - 1.19)	0.084
	Significant p-values are in bold.

## Sheet: TABLE_S9_Interactions
Table S9: Interactions of CEN aberration patterns with presentation of disease and central HER2 status.
	N of patients	N of events	Hazard ratio	95% CI	Wald's p
Survival
de novo-mBC vs. R-mBC @ CEN profile=other*	26 vs. 71	21 vs. 47	1.34	0.80-2.24	0.0251
de novo-mBC vs. R-mBC @ CEN profile=1 chromosome	13 vs. 34	10 vs. 30	0.487	0.24-1.00
CEN profile, 1 chromosome vs. other @ R-mBC	34 vs. 71	30 vs. 47	2.391	1.50-3.80
CEN profile, 1 chromosome vs. other @ de novo-mBC	13 vs. 26	10 vs. 21	0.869	0.41-1.85
HER2-positive vs. negative @ CEN profile=other	63 vs. 37	43 vs. 27	0.775	0.48-1.26	0.0793
HER2-positive vs. negative @ CEN profile=1 chromosome	38 vs. 9	31 vs. 9	0.349	0.16-0.74
CEN profile, 1 chromosome vs. other @ HER2 negative	9 vs. 37	9 vs. 27	3.6	1.67-7.76
CEN profile, 1 chromosome vs. other @ HER2 positive	38 vs. 63	31 vs. 43	1.62	1.02-2.57
Time to progression
de novo-mBC vs. R-mBC @ CEN profile=other	26 vs. 71	24 vs. 54	1.441	0.89-2.34	0.1285
de novo-mBC vs. R-mBC @ CEN profile=1 chromosome	13 vs. 34	10 vs. 28	0.733	0.36-1.51
CEN profile, 1 chromosome vs. other @ R-mBC	34 vs. 71	28 vs. 54	1.619	1.02-2.57
CEN profile, 1 chromosome vs. other @ de novo-mBC	13 vs. 26	10 vs. 24	0.823	0.39-1.72
HER2-positive vs. negative @ CEN profile=other	63 vs. 37	48 vs. 31	0.83	0.53-1.31	0.0409
HER2-positive vs. negative @ CEN profile=1 chromosome	38 vs. 9	29 vs. 9	0.331	0.16-0.71
CEN profile, 1 chromosome vs. other @ HER2 negative	9 vs. 37	9 vs. 31	3.08	1.45-6.56
CEN profile, 1 chromosome vs. other @ HER2 positive	38 vs. 63	29 vs. 48	1.23	0.77-1.95
*: other stands for none or >1 increased CEN copies.
Significant p-values are in bold.

## Sheet: MultiTTP_TableS10
	Table S10: Multivariate Cox regression analysis for patient time to progression.
	Entire cohort (N=123)	N of patients	N of events	Hazard ratio	95% CI	Wald's p
	ER/PgR
	Positive vs. Negative	86 vs. 37	64 vs. 33	0.48	0.23-1.00	0.0492
	MYC CN
	Gain vs. no gain	11 vs. 112	9 vs. 88	3.16	1.43-6.97	0.0043
	Distant relapse (site of metastasis)
	Yes vs. No	106 vs. 17	87 vs. 10	1.86	0.95-3.65	0.0688
	HER2 status/Subtypes * CEN profile (binary)					0.0926
	Luminal HER2 vs HER2 negative @ CEN profile=other	40 vs. 30	29 vs. 24	0.803	0.46-1.39
	HER-Enriched vs HER2 negative @ CEN profile=other	13 vs. 30	12 vs. 24	0.446	0.17-1.18
	Luminal HER2 vs HER2 negative @ CEN profile=1 chromosome	19 vs. 8	12 vs. 8	0.248	0.10-0.63
	HER-Enriched vs HER2 negative @ CEN profile=1 chromosome	13 vs. 8	12 vs. 8	0.286	0.10-0.86
	CEN profile 1 chromosome vs. other @ HER2-negative	8 vs. 30	8 vs. 24	2.712	1.11-6.65
	CEN profile 1 chromosome vs. other @ Luminal HER2	19 vs. 40	12 vs. 29	0.838	0.42-1.66
	CEN profile 1 chromosome vs. other @ HER-Enriched	13 vs. 13	12 vs. 12	1.738	0.77-3.93
	HER2-positive (N=93)
	MYC CN
	Gain vs. no gain	8 vs. 85	6 vs. 65	4.1	1.67-10.03	0.002
	HER2 Subtypes
	HER-Enriched vs. Luminal HER2	31 vs. 62	29 vs. 42	1.63	0.99-2.66	0.0533
	HER2-negative (N=45)
	Age
	≥50 vs. <50	32 vs. 13	27 vs. 12	0.37	0.11-1.29	0.1193
	Menopausal status
	Post vs. Pre	28 vs. 17	25 vs. 14	7.81	1.99-30.6	0.0032
	ER/PgR
	Positive vs. Negative	39 vs. 6	33 vs. 6	0.13	0.05-0.37	<0.001
	Distant relapse (site of metastasis)
	Yes vs. No	41 vs. 4	38 vs. 1	8.25	1.03-66.2	0.0471
	Ki67 (by increase 5%)			1.12	1.03-1.21	0.0059
	R-mBC (N=84)
	MYC CN
	Gain vs. No gain	6 vs. 78	5 vs. 60	5.96	2.26-15.7	<0.001
	Ki67 (increase by 5%)			1.09	1.02-1.16	0.0068
	de novo-mBC (N=38)
	Menopausal status
	Post vs. Pre	26 vs. 12	24 vs. 10	2.11	0.90-4.95	0.0843
	ER/PgR
	Positive vs. Negative	27 vs. 11	24 vs. 10	0.13	0.02-0.72	0.0192
	HER2 status/Subtypes					0.0256
	Luminal-HER2 vs. HER2-negative	17 vs. 12	14 vs. 12	0.94	0.38-2.27	0.8833
	HER-Enriched vs. HER2-negative	9 vs. 12	8 vs. 12	0.09	0.02-0.52	0.0069
	MYC CN
	Gain vs. No gain	4 vs. 34	4 vs. 30	8.92	2.39-33.3	0.0011
	MET CN
	Gain vs. No gain	13 vs. 25	13 vs. 21	1.86	0.87-3.99	0.1088
	Significant p-values are in bold.
